# Supplementary material for: Scanning iron response regulator binding sites using Dap-seq in the Brucella genome
Source: PLoS Negl Trop Dis. 2023 Jul 17;17(7):e0011481. doi: 10.1371/journal.pntd.0011481 (PMC10374146; doi:10.1371/journal.pntd.0011481)
Supplement: S3 Table — (XLSX) [file pntd.0011481.s010.xlsx]

## Sheet: Sheet1
PeakID	Chr:Start-End	Strand	Peak Score	Focus Ratio/Region Size	Annotation	Detailed Annotation	Distance to TSS	Nearest PromoterID	venn	IRR-1 peak name	IRR-2 peak name	IRR-1 chr	IRR-1 chr start	IRR-1 chr end	IRR-1 peak score	IRR-2 chr	IRR-2 chr start	IRR-2 chr end	IRR-2 peak score	geneid	description
Merged-NC_003317.1-366654-2	NC_003317.1:366303-367009	+	69357.5	homer/IRR-1_peaks.anno.xls|homer/IRR-2_peaks.anno.xls	promoter	promoter-TSS (mRNA-BME_RS01715)	-79	mRNA-BME_RS01725	1&2	IRR-1_peak_1	IRR-2_peak_1	NC_003317.1	366303	367009	67189	NC_003317.1	366303	367002	71526	gene-BME_RS01725	Dbxref=GeneID:29593120;Name=BME_RS01725;gbkey=Gene;gene_biotype=protein_coding;locus_tag=BME_RS01725;old_locus_tag=BMEI0354
Merged-NC_003317.1-1987594-2	NC_003317.1:1987187-1988095	+	21921	homer/IRR-1_peaks.anno.xls|homer/IRR-2_peaks.anno.xls	promoter	promoter-TSS (mRNA-BME_RS09565)	19	mRNA-BME_RS09560	1&2	IRR-1_peak_3	IRR-2_peak_3	NC_003317.1	1987187	1987908	22505	NC_003317.1	1987189	1988095	21337	gene-BME_RS09560	Dbxref=GeneID:29594811;Name=BME_RS09560;gbkey=Gene;gene_biotype=protein_coding;locus_tag=BME_RS09560;old_locus_tag=BMEI1931
Merged-NC_003317.1-1942529-2	NC_003317.1:1942192-1942858	+	13760.5	homer/IRR-1_peaks.anno.xls|homer/IRR-2_peaks.anno.xls	promoter	promoter-TSS (mRNA-BME_RS09375)	229	mRNA-BME_RS16825	1&2	IRR-1_peak_2	IRR-2_peak_2	NC_003317.1	1942192	1942856	13904	NC_003317.1	1942212	1942858	13617	gene-BME_RS16825	Dbxref=GeneID:31474125;Name=BME_RS16825;gbkey=Gene;gene_biotype=protein_coding;locus_tag=BME_RS16825;old_locus_tag=BMEI1891
Merged-NC_003318.1-927058-2	NC_003318.1:926688-927427	+	12870.5	homer/IRR-1_peaks.anno.xls|homer/IRR-2_peaks.anno.xls	promoter	promoter-TSS (mRNA-BME_RS14520)	-152	mRNA-BME_RS14525	1&2	IRR-1_peak_7	IRR-2_peak_7	NC_003318.1	926737	927383	12249	NC_003318.1	926688	927427	13492	gene-BME_RS14525	Dbxref=GeneID:29595411;Name=BME_RS14525;gbkey=Gene;gene_biotype=protein_coding;locus_tag=BME_RS14525;old_locus_tag=BMEII0885
Merged-NC_003318.1-749110-2	NC_003318.1:748823-749407	+	5076.5	homer/IRR-1_peaks.anno.xls|homer/IRR-2_peaks.anno.xls	promoter	promoter-TSS (mRNA-BME_RS13665)	-150	mRNA-BME_RS13665	1&2	IRR-1_peak_6	IRR-2_peak_6	NC_003318.1	748823	749407	5133	NC_003318.1	748826	749387	5020	gene-BME_RS13665	Dbxref=GeneID:29595065;Name=rirA;gbkey=Gene;gene=rirA;gene_biotype=protein_coding;locus_tag=BME_RS13665;old_locus_tag=BMEII0707
Merged-NC_003318.1-97092-2	NC_003318.1:96805-97387	+	3018	homer/IRR-1_peaks.anno.xls|homer/IRR-2_peaks.anno.xls	promoter	promoter-TSS (mRNA-BME_RS10660)	-59	mRNA-BME_RS10660	1&2	IRR-1_peak_4	IRR-2_peak_4	NC_003318.1	96810	97367	3043	NC_003318.1	96805	97387	2993	gene-BME_RS10660	Dbxref=GeneID:29595149;Name=BME_RS10660;gbkey=Gene;gene_biotype=protein_coding;locus_tag=BME_RS10660;old_locus_tag=BMEII0097
Merged-NC_003318.1-747923-2	NC_003318.1:747619-748224	+	2365	homer/IRR-1_peaks.anno.xls|homer/IRR-2_peaks.anno.xls	promoter	promoter-TSS (mRNA-BME_RS13650)	-304	mRNA-BME_RS13655	1&2	IRR-1_peak_5	IRR-2_peak_5	NC_003318.1	747646	748224	2228	NC_003318.1	747619	748204	2502	gene-BME_RS13655	Dbxref=GeneID:29595949;Name=BME_RS13655;gbkey=Gene;gene_biotype=protein_coding;locus_tag=BME_RS13655;old_locus_tag=BMEII0705
