# Supplementary material for: Scanning iron response regulator binding sites using Dap-seq in the Brucella genome
Source: PLoS Negl Trop Dis. 2023 Jul 17;17(7):e0011481. doi: 10.1371/journal.pntd.0011481 (PMC10374146; doi:10.1371/journal.pntd.0011481)
Supplement: S4 Table — (CSV) [file pntd.0011481.s011.csv]

Gene	Group	Ct value
RirA	irr	30.302
RirA	irr	30.434
RirA	irr	30.459
RirA	irr	30.373
RirA	irr	30.415
RirA	irr	30.441
RirA	irr	30.168
RirA	irr	30.271
RirA	irr	30.311
RirA	M5	28.772
RirA	M5	28.815
RirA	M5	28.843
RirA	M5	29.774
RirA	M5	29.465
RirA	M5	29.448
RirA	M5	28.843
RirA	M5	29.251
RirA	M5	29.245
2Fe-2S binding protein	irr	31.112
2Fe-2S binding protein	irr	31.003
2Fe-2S binding protein	irr	31.032
2Fe-2S binding protein	irr	30.883
2Fe-2S binding protein	irr	30.819
2Fe-2S binding protein	irr	30.716
2Fe-2S binding protein	irr	30.553
2Fe-2S binding protein	irr	30.974
2Fe-2S binding protein	irr	30.863
2Fe-2S binding protein	M5	28.211
2Fe-2S binding protein	M5	27.921
2Fe-2S binding protein	M5	27.996
2Fe-2S binding protein	M5	27.492
2Fe-2S binding protein	M5	27.521
2Fe-2S binding protein	M5	27.52
2Fe-2S binding protein	M5	27.667
2Fe-2S binding protein	M5	27.681
2Fe-2S binding protein	M5	27.841
Hypothetical protein (BME_RS09560)	irr	28.443
Hypothetical protein (BME_RS09560)	irr	28.373
Hypothetical protein (BME_RS09560)	irr	28.388
Hypothetical protein (BME_RS09560)	irr	28.459
Hypothetical protein (BME_RS09560)	irr	28.634
Hypothetical protein (BME_RS09560)	irr	28.836
Hypothetical protein (BME_RS09560)	irr	28.238
Hypothetical protein (BME_RS09560)	irr	28.331
Hypothetical protein (BME_RS09560)	irr	28.291
Hypothetical protein (BME_RS09560)	M5	27.447
Hypothetical protein (BME_RS09560)	M5	27.477
Hypothetical protein (BME_RS09560)	M5	27.397
Hypothetical protein (BME_RS09560)	M5	27.158
Hypothetical protein (BME_RS09560)	M5	27.299
Hypothetical protein (BME_RS09560)	M5	27.092
Hypothetical protein (BME_RS09560)	M5	27.279
Hypothetical protein (BME_RS09560)	M5	27.347
Hypothetical protein (BME_RS09560)	M5	27.569
membrane protein	irr	29.22
membrane protein	irr	29.481
membrane protein	irr	29.654
membrane protein	irr	29.067
membrane protein	irr	29.271
membrane protein	irr	29.145
membrane protein	irr	29.262
membrane protein	irr	29.282
membrane protein	irr	29.106
membrane protein	M5	27.781
membrane protein	M5	27.871
membrane protein	M5	27.979
membrane protein	M5	27.408
membrane protein	M5	27.591
membrane protein	M5	27.588
membrane protein	M5	27.931
membrane protein	M5	27.835
membrane protein	M5	27.924
FtrA	irr	29.483
FtrA	irr	29.123
FtrA	irr	29.289
FtrA	irr	29.563
FtrA	irr	29.399
FtrA	irr	29.486
FtrA	irr	28.678
FtrA	irr	28.964
FtrA	irr	29.05
FtrA	M5	27.845
FtrA	M5	27.535
FtrA	M5	27.869
FtrA	M5	27.401
FtrA	M5	27.445
FtrA	M5	27.504
FtrA	M5	28.132
FtrA	M5	27.904
FtrA	M5	28.068
cation-transporting P-type ATPase	irr	29.086
cation-transporting P-type ATPase	irr	29.138
cation-transporting P-type ATPase	irr	29.273
cation-transporting P-type ATPase	irr	29.427
cation-transporting P-type ATPase	irr	29.277
cation-transporting P-type ATPase	irr	29.411
cation-transporting P-type ATPase	irr	28.554
cation-transporting P-type ATPase	irr	28.914
cation-transporting P-type ATPase	irr	28.662
cation-transporting P-type ATPase	M5	25.419
cation-transporting P-type ATPase	M5	25.258
cation-transporting P-type ATPase	M5	25.312
cation-transporting P-type ATPase	M5	25.11
cation-transporting P-type ATPase	M5	25.179
cation-transporting P-type ATPase	M5	25.091
cation-transporting P-type ATPase	M5	25.224
cation-transporting P-type ATPase	M5	25.245
cation-transporting P-type ATPase	M5	25.364
Hypothetical protein (BME_RS016825)	irr	29.684
Hypothetical protein (BME_RS016826)	irr	29.991
Hypothetical protein (BME_RS016827)	irr	29.574
Hypothetical protein (BME_RS016828)	irr	29.745
Hypothetical protein (BME_RS016829)	irr	30.157
Hypothetical protein (BME_RS016830)	irr	29.803
Hypothetical protein (BME_RS016831)	irr	29.32
Hypothetical protein (BME_RS016832)	irr	29.672
Hypothetical protein (BME_RS016833)	irr	29.44
Hypothetical protein (BME_RS016834)	M5	28.075
Hypothetical protein (BME_RS016835)	M5	28.027
Hypothetical protein (BME_RS016836)	M5	28.021
Hypothetical protein (BME_RS016837)	M5	27.882
Hypothetical protein (BME_RS016838)	M5	27.747
Hypothetical protein (BME_RS016839)	M5	27.721
Hypothetical protein (BME_RS016840)	M5	28.55
Hypothetical protein (BME_RS016841)	M5	27.786
Hypothetical protein (BME_RS016842)	M5	28.503
16S	irr	30.426
16S	irr	30.306
16S	irr	30.39
16S	irr	30.399
16S	irr	30.543
16S	irr	30.494
16S	irr	30.318
16S	irr	30.306
16S	irr	30.329
16S	M5	28.273
16S	M5	28.337
16S	M5	28.437
16S	M5	28.323
16S	M5	26.366
16S	M5	28.532
16S	M5	28.507
16S	M5	28.494
16S	M5	28.295
