# Supplementary material for: Scanning iron response regulator binding sites using Dap-seq in the Brucella genome
Source: PLoS Negl Trop Dis. 2023 Jul 17;17(7):e0011481. doi: 10.1371/journal.pntd.0011481 (PMC10374146; doi:10.1371/journal.pntd.0011481)
Supplement: S2 Data — (CSV) [file pntd.0011481.s013.csv]

PeakID	Chr	Start	End	Strand	Peak Score	Focus Ratio/Region Size	Annotation	Detailed Annotation	Distance to TSS	Nearest PromoterID	gene	description
IRR-2_peak_1	NC_003317.1	366303	367002	+	71526	NA	promoter-TSS (mRNA-BME_RS01725)	-promoter-TSS (mRNA-BME_RS01715)	-83	mRNA-BME_RS01725	gene-BME_RS01725	Dbxref=GeneID:29593120;Name=BME_RS01725;gbkey=Gene;gene_biotype=protein_coding;locus_tag=BME_RS01725;old_locus_tag=BMEI0354
IRR-2_peak_3	NC_003317.1	1987189	1988095	+	21337	NA	promoter-TSS (mRNA-BME_RS09560)	-promoter-TSS (mRNA-BME_RS09560)	20	mRNA-BME_RS09560	gene-BME_RS09560	Dbxref=GeneID:29594811;Name=BME_RS09560;gbkey=Gene;gene_biotype=protein_coding;locus_tag=BME_RS09560;old_locus_tag=BMEI1931
IRR-2_peak_2	NC_003317.1	1942212	1942858	+	13617	NA	promoter-TSS (mRNA-BME_RS09380)	-promoter-TSS (mRNA-BME_RS09375)	239	mRNA-BME_RS16825	gene-BME_RS16825	Dbxref=GeneID:31474125;Name=BME_RS16825;gbkey=Gene;gene_biotype=protein_coding;locus_tag=BME_RS16825;old_locus_tag=BMEI1891
IRR-2_peak_7	NC_003318.1	926688	927427	+	13492	NA	promoter-TSS (mRNA-BME_RS14520)	-promoter-TSS (mRNA-BME_RS14525)	-152	mRNA-BME_RS14525	gene-BME_RS14525	Dbxref=GeneID:29595411;Name=BME_RS14525;gbkey=Gene;gene_biotype=protein_coding;locus_tag=BME_RS14525;old_locus_tag=BMEII0885
IRR-2_peak_6	NC_003318.1	748826	749387	+	5020	NA	promoter-TSS (mRNA-BME_RS13665)	-promoter-TSS (mRNA-BME_RS13665)	-141	mRNA-BME_RS13665	gene-BME_RS13665	Dbxref=GeneID:29595065;Name=rirA;gbkey=Gene;gene=rirA;gene_biotype=protein_coding;locus_tag=BME_RS13665;old_locus_tag=BMEII0707
IRR-2_peak_4	NC_003318.1	96805	97387	+	2993	NA	promoter-TSS (mRNA-BME_RS10660)	-promoter-TSS (mRNA-BME_RS10660)	-59	mRNA-BME_RS10660	gene-BME_RS10660	Dbxref=GeneID:29595149;Name=BME_RS10660;gbkey=Gene;gene_biotype=protein_coding;locus_tag=BME_RS10660;old_locus_tag=BMEII0097
IRR-2_peak_5	NC_003318.1	747619	748204	+	2502	NA	promoter-TSS (mRNA-BME_RS13655)	-promoter-TSS (mRNA-BME_RS13650)	-294	mRNA-BME_RS13655	gene-BME_RS13655	Dbxref=GeneID:29595949;Name=BME_RS13655;gbkey=Gene;gene_biotype=protein_coding;locus_tag=BME_RS13655;old_locus_tag=BMEII0705
